# Supplementary material for: Ecklonia cava Ameliorates Cognitive Impairment on Amyloid β-Induced Neurotoxicity by Modulating Oxidative Stress and Synaptic Function in Institute of Cancer Research (ICR) Mice
Source: Antioxidants (Basel). 2024 Aug 6;13(8):951. doi: 10.3390/antiox13080951 (PMC11352165; doi:10.3390/antiox13080951)
Supplement: Supplementary file 1 [file antioxidants-13-00951-s001.zip]

Archive with 1 entries (1 files):
- antioxidants-3112919-supplementary.pdf
